# Supplementary material for: Antiviral therapy predicts the outcomes following resection of hepatocellular carcinoma in patients negative for HBV DNA: a propensity score matching analysis
Source: World J Surg Oncol. 2019 Mar 1;17:45. doi: 10.1186/s12957-019-1577-9 (PMC6397498; doi:10.1186/s12957-019-1577-9)
Supplement: Supplementary file 1 — Eligible patients included in the AVT and non-AVT group. (XLSX 68 kb) [file 12957_2019_1577_MOESM1_ESM.xlsx]

## Sheet: before PSM
Annotations: ALT alanine aminotransferase, ALB albumin, TB total bilirubin, PT prothrombin time, AFP alpha-fetoprotein, BCLC Barcelona clinic liver cancer, MVI microvascular invasion, PHT portal hypertension, HBV hepatitis B virus, DFS disease free survival, OS overall survival
				Liver function pre-operation																			1 Day post-operatiom				3 Days post-operatiom				5 Days post-operatiom				7 Days post-operatiom				30 Days post-operatiom
ID	Antiviral therapy	Sex	Age	ALT	ALB	TB	PT	AFP	Specific BCLC stage	BCLC stage	Tumor size	Tumor number	Capsule integrity	Satellite nodule	Vascular invasion	MVI	Necrosis	Liver cirrhosis	PHT	Anatomical hepatectomy	Blood loss	Operative time	ALT(U/L)	ALB(g/L)	TB(umol/L)	PT(s)	ALT(U/L)	ALB(g/L)	TB(umol/L)	PT(s)	ALT(U/L)	ALB(g/L)	TB(umol/L)	PT(s)	ALT(U/L)	ALB(g/L)	TB(umol/L)	PT(s)	ALT(U/L)	ALB(g/L)	TB(umol/L)	PT(s)	Viral load during HBV reactivation	HBV reactivation	Recurrence	DFS(months)	Death	OS(months)
1	0	1	1	1	0	0	1	0	A	0	0	0	1	0	0	0	0	1	0	0	0	0	429	37.9	37.4	14.9	354	36.1	32.5	13.2	256	36.3	33.5	15.3	120	36.4	23.8	15.3	37	36.4	12.9	14.9	<100	0	0	36	0	36
2	1	1	0	0	0	1	1	0	A	0	1	0	0	0	0	0	1	1	0	1	0	1	127	33.1	19.34	15.9	181	35.1	21.7	14.7	100	36.1	22.4	14.2	87	36.4	17.5	13.8	68	38.4	14	13.2	<100	0	0	36	0	36
3	1	1	0	0	0	1	0	0	A	0	0	0	0	0	0	0	0	1	1	0	0	1	159	40.56	26.78	14.6	143	36.8	66.2	14.2	95	36.7	45.7	13.9	78	38.7	36.7	13.5	47	40.6	21.8	13.8	<100	0	1	25.8333	1	36
4	0	1	1	1	0	1	1	1	0	0	0	0	0	0	0	0	0	1	1	1	0	0	183	34.3	24.85	14.3	157	36.24	41	13.8	96	36.7	24.5	14.3	62	41	43.5	15.8	32	35.5	22.1	14.3	207000	1	1	19.5333	1	36
5	0	1	1	0	0	0	0	0	C	1	0	0	0	0	1	0	0	0	0	1	1	0	463	33.9	15.7	19.4	538	36.6	19.8	16.4	179	37.1	14.4	15.9	132	38.5	11.3	15.1	35	40	8.5	14.6	<100	0	0	36	0	36
6	0	1	1	1	0	0	0	1	C	1	1	0	0	0	1	0	0	0	0	1	0	0	2593	31.86	68.98	21.4	1424	32.3	85.6	18.7	681	33.6	72.2	17.8	320	33.6	79.7	16.5	23	34.5	58.1	19.3	<100	0	0	36	0	36
7	0	1	0	1	0	1	0	0	C	1	1	0	0	0	1	0	0	1	1	1	0	0	1027	35.7	35.08	24.8	896	29.99	35.87	19.5	657	32.4	28.4	18.7	289	31.6	21.8	14.7	13	33.5	19.4	20.5	<100	0	0	36	0	36
8	1	1	0	0	0	0	0	0	0	0	0	0	0	0	0	0	0	1	0	0	0	0	243	38.48	18.74	18.5	225	37.14	8.37	16.8	173	39.6	9.5	14.3	114	40.4	11.2	14.1	43	40.2	5.6	13.6	<100	0	0	36	0	36
9	0	1	1	1	0	1	1	1	A	0	0	0	0	0	0	0	0	1	0	1	1	0	360	34.4	30	20.1	234	32.2	26.8	17.8	123	35.8	20.4	15.9	87	37.3	12.3	14.3	29	36.4	4.9	13.6	660000	1	1	1.03333	0	36
10	0	1	0	0	0	0	0	1	A	0	0	0	1	0	0	0	1	1	0	1	0	0	44	35.6	37.3	17.5	234	43.4	39.6	14.8	128	41.77	36.74	14	115	48.8	37.75	14.4	43	40.6	21.6	15.4	<100	0	0	36	0	36
11	1	1	1	0	0	0	0	0	C	1	0	0	0	0	1	0	0	1	0	0	0	0	120	34.5	25	17.4	100	35.4	22.5	15.9	67	35.6	18.5	13.2	57	34.6	15.4	14.6	23	41.5	7.4	12.5	<100	0	0	36	0	36
12	1	1	0	1	0	0	0	0	C	1	0	0	0	0	1	0	1	0	0	0	1	0	417	36.1	12.18	18.9	736	39.5	19.3	13.2	345	42.1	18.4	13.6	146	43.9	9.6	14.3	61	38.4	3.9	13.6	<100	0	1	17	0	36
13	0	1	0	1	0	0	0	0	C	1	1	0	0	0	1	0	1	0	0	0	0	0	229	31	8.3	18.3	191	33.2	5.9	16.2	134	34.6	8.4	16.7	74	39.8	7	15.5	38	36.7	4.2	14.8	<100	0	1	12.0667	1	18.47
14	1	1	0	0	0	1	1	0	A	0	0	0	0	0	0	0	0	1	1	1	0	1	68	34.3	48.1	15.3	52	34.8	42.5	13.9	46	36.8	43.3	14.5	36	37.6	44	14.6	35	36.8	34.4	13.5	<100	0	0	36	0	36
15	1	1	0	1	0	0	0	0	C	1	1	1	0	1	1	0	0	1	0	0	1	0	584	35.2	29.6	17.9	625	38.2	40.2	15.4	348	35.6	29.1	14.7	191	34	38.9	14.2	45	33.2	23.91	13.2	<100	0	1	1.1	1	2.77
16	0	0	1	0	0	0	0	0	A	0	1	0	1	0	0	0	0	0	0	1	0	0	61	38.8	15.9	13.9	45	37	12.5	12.7	31	38.3	7.7	13.5	30	38.5	7.2	14.6	39	37.3	6.4	14.9	<100	0	0	36	0	36
17	0	1	1	0	1	0	0	1	C	1	1	0	0	0	1	0	1	1	0	0	0	0	10	37	6.5	12.5	14	34	9.6	11.3	25	33.4	7.3	14.7	23	32.2	5.7	15.3	34	35.8	3.9	15.2	1480	1	1	3.86667	1	5.27
18	0	1	1	1	0	1	0	0	A	0	0	0	0	0	0	0	0	1	1	0	0	0	460	35.6	26.5	17.8	298	36.6	27.6	15.6	198	37	19.4	16.1	133	38.4	11.19	15.8	29	36.3	7.7	14.2	25300000	1	1	4.76667	0	36
19	0	1	0	1	0	1	0	1	A	0	1	0	0	0	0	0	0	1	1	0	0	0	320	33.3	26.27	18.9	377	35.5	26.4	16.9	256	37.4	20	16.5	78	40.5	18	14.8	24	40.7	13.4	13.7	<100	0	0	36	1	36
20	0	1	1	0	0	0	0	0	C	1	0	0	0	0	1	0	0	1	1	0	0	1	122	34	20.8	16.7	103	37.2	18.3	14.2	98	35.3	15.6	15.3	78	35.7	11.7	14.3	36	36.9	8.3	13.4	399000	1	1	10.4333	1	13.77
21	0	1	0	1	0	0	0	1	C	1	0	0	1	0	1	0	0	0	0	1	0	0	68	33.5	20.2	14.7	49	30.3	16.9	12.7	39	37.7	17.2	13.2	29	39.1	17.4	15.4	37	40.3	9.1	13.8	<100	0	0	36	0	36
22	0	1	1	0	0	0	0	0	A	0	1	0	1	0	0	0	0	0	0	1	0	0	790	33.1	14.9	16.4	431	33.4	18	14.2	189	35.3	11.6	14.6	43	36.1	12.09	14.2	27	36.3	7.9	12.7	<100	0	0	36	0	36
23	0	0	1	1	1	1	1	0	A	0	0	0	0	0	0	0	1	1	0	0	0	0	254	33	55.23	16	160	36.2	65.6	14.8	114	32.2	67.1	14.3	101	36.1	51	14.1	36	37	44.1	14.7	<100	0	0	36	0	36
24	0	1	0	0	0	0	0	0	0	0	0	0	0	0	0	0	0	0	1	1	0	1	30	34	33.5	12.4	32	34	27.2	11.5	35	35.9	19.9	14.6	34	35.3	18.2	13.8	33	35.2	17.2	13.7	<100	0	0	36	0	36
25	0	1	0	0	0	0	0	0	C	1	1	0	1	0	1	0	0	0	1	1	0	0	166	35.6	32.1	16.2	137	36.5	44.69	15.3	110	34.8	30.5	15.1	65	37.2	14.7	14.7	35	37.1	20.5	15.8	5510	1	1	7.06667	1	8.13
26	0	1	0	1	0	0	0	1	A	0	1	0	0	1	0	1	0	1	0	1	0	0	228	35.6	20.7	14.6	165	33.1	16.6	14.2	110	35.3	15.4	14.6	57	38.1	10	15.1	34	37.9	4.9	14.2	263000	1	1	8.6	0	36
27	0	1	1	1	0	1	0	0	C	1	1	0	1	0	1	0	0	0	1	1	0	0	437	30.4	13	14.2	230	33.5	21	13.5	97	33.4	17.3	13.8	97	36.5	18.5	13.9	43	36.3	14.4	12.3	<100	0	0	36	0	36
28	1	1	1	1	0	0	1	1	C	1	1	0	0	0	1	0	0	1	1	0	0	0	876	32.7	22.9	20.2	758	35.9	28.7	20.5	365	35.3	22.3	13.6	134	30.9	20.7	12.7	39	31.2	22.4	12.5	<100	0	0	36	0	36
29	1	1	0	1	0	1	1	1	0	0	0	0	0	0	0	0	0	0	0	1	0	0	71	40.1	20.6	14.5	48	38.2	19.2	14.2	40	38.4	12.6	14.5	39	40.4	8.1	13.5	34	38.8	7.1	13.9	<100	0	0	35.2667	0	36
30	1	1	1	0	0	0	0	1	C	1	1	0	0	0	1	1	0	1	0	0	0	0	102	29.4	17.81	15.2	87	31.2	25.6	15.3	109	33.9	33.1	14.7	58	37.4	20.2	13.9	35	38	20.3	14	<100	0	0	36	0	36
31	0	1	0	1	0	0	0	1	A	0	0	0	1	0	0	0	0	1	0	0	0	0	192	31.2	24.81	15.4	749	30.4	18.1	14.7	351	31.4	16.8	14.3	243	38	21.7	14.7	56	34.3	10.8	14.5	<100	0	0	36	0	36
32	1	1	0	0	0	0	0	1	A	0	0	0	0	0	0	0	0	1	1	0	0	0	244	36	32.5	18.5	292	35.8	24.5	15.1	94	36.7	26.4	14.2	57	36.5	25.7	14.3	52	39	24.2	13.5	<100	0	0	36	0	36
33	0	1	0	0	0	0	0	0	A	0	1	0	1	0	0	0	0	1	0	1	0	0	428	38.7	41.9	19.5	518	32	20.1	16.2	234	37.4	18.4	15.9	120	36.6	16	14.8	27	36.8	14.2	16.5	<100	0	0	36	0	36
34	0	1	1	1	0	0	1	1	0	0	0	0	0	0	0	0	0	1	0	1	0	0	290	37.6	20.6	18.7	219	32.8	25.87	15.9	156	35.7	22.3	15.3	90	33.1	14.8	14.5	35	36.2	8.9	12.4	<100	0	0	36	0	36
35	1	1	1	1	0	0	0	1	A	0	1	0	0	0	0	0	0	0	0	0	0	0	1030	39.2	47.1	14.7	812	38.7	43.1	14.9	313	42.7	33.9	14.9	156	41.5	29.7	14.5	37	47.5	25.3	14.9	<100	0	1	27.0333	1	36
36	1	0	1	0	0	0	0	0	A	0	0	0	0	0	0	0	0	1	0	0	0	0	528	36.5	20.5	15.2	1041	32	26.1	15.1	268	35.4	17.6	14.6	106	36.4	14.7	15.8	43	36.6	18.9	14.3	<100	0	0	35.1333	0	36
37	0	1	0	0	0	0	0	0	C	1	0	0	0	0	1	0	0	0	0	0	0	0	305	35.6	26.52	15.3	208	34.5	17.7	14.3	123	36.3	14.8	14.2	79	37.9	13.8	14.3	25	39.7	11.54	13.7	<100	0	0	36	0	36
38	1	1	1	0	0	0	1	0	A	0	0	0	0	0	0	0	0	1	0	0	0	0	92	34.4	15.2	17.5	81	33.6	16.9	18.9	39	38.5	22.1	17.5	28	38.4	14.3	14.2	18	38.2	12.5	12.5	<100	0	1	22.2667	0	36
39	1	1	1	0	0	0	1	0	A	0	0	0	0	0	0	1	0	1	0	1	0	0	376	35.6	23.38	15.6	385	40.3	20.6	14.8	167	42.3	14.7	14.1	31	46.6	8.8	12.7	16	46.8	3.4	12.9	<100	0	0	36	0	36
40	1	1	1	1	0	0	0	1	C	1	0	0	0	0	1	0	0	1	0	1	0	0	830	34	27.4	16.4	471	33.5	29.7	15.2	223	33.9	22.9	14.9	144	34.8	36.6	17.2	35	40.6	8.9	14.7	<100	0	0	36	0	36
41	0	1	1	0	0	0	0	1	A	0	0	0	0	0	0	0	0	1	0	0	0	0	4	36.6	23.71	15.5	5	39.7	12.8	14.6	11	37.9	8.8	14.7	3	38.7	7.1	14.5	7	39.5	7.4	14.4	<100	0	0	36	0	36
42	0	0	1	1	0	0	0	1	A	0	0	0	0	0	0	0	0	1	0	1	1	0	258	31.2	18	17.7	281	35.2	17.7	14.2	85	33.7	8.9	14.1	70	35.2	14.2	14.2	21	38.4	15.1	15.5	<100	0	0	36	0	36
43	1	1	0	1	0	0	0	0	A	0	1	0	0	0	0	0	0	0	1	0	1	0	797	31.9	47.5	19.3	441	31	47.7	30.9	191	33.5	32.3	26.6	81	33.5	41.4	19.9	34	37.1	56	11.6	<100	0	0	36	0	36
44	1	1	1	0	0	1	0	1	A	0	0	0	0	0	0	0	0	0	0	1	0	0	1223	33.1	60.2	17.7	720	34.7	93.7	18.4	510	39.6	62.1	16.7	270	39.8	45.2	14.2	37	39.9	39.93	17.2	<100	0	0	36	0	36
45	0	1	1	0	1	1	1	0	A	0	0	0	0	0	0	0	0	1	1	0	0	0	65	33.4	42.2	13.8	71	31.5	47.3	13.9	48	33.3	20.2	13.8	40	35.6	17.4	13.6	12	38.2	22.2	12.4	<100	0	0	36	0	36
46	0	1	0	0	0	0	0	0	A	0	1	0	1	0	0	0	0	1	1	1	0	0	126	32.8	18.38	14.6	377	32.1	12.1	14.1	413	35	15.5	13.9	250	36.8	13.5	14.5	27	37.3	9.6	14.7	<100	0	1	2.93333	1	10.03
47	1	0	1	1	0	0	1	0	0	0	0	0	0	0	0	0	0	0	1	1	0	0	119	33	22.3	15.8	154	37.8	12.6	15.5	58	32.9	8.5	16.4	50	33.7	11.4	15.3	44	34.5	17.2	14.3	<100	0	1	9.6	0	36
48	0	1	1	0	0	0	1	0	A	0	1	0	0	0	0	0	0	1	1	1	0	0	300	35.9	29.24	15.1	327	31.9	46.1	15.1	144	34	49.2	15.1	100	34.1	48.1	14.2	38	32	29.2	16.5	<100	0	0	36	0	36
49	0	0	1	0	1	0	0	0	A	0	0	0	1	0	0	0	0	1	1	1	0	0	86	34.6	31.6	16.9	52	31.9	19.5	15.7	27	33.8	20.4	16.2	34	36.7	17.1	15.8	16	37.4	11.4	15.6	<100	0	0	36	0	36
50	1	1	0	0	1	1	0	0	C	1	1	1	0	1	1	0	1	0	0	0	1	0	476	29.7	51.9	17.3	183	32.9	32.5	18.6	69	33.5	27.2	18.3	44	38.2	34.9	14.8	37	37.7	20.4	14.2	<100	0	0	36	0	36
51	0	1	1	0	0	0	1	1	C	1	1	0	1	0	1	1	0	0	1	0	0	0	439	34.8	27.9	18.2	223	36.8	20.88	23.2	142	36.1	26.5	18.4	94	41.7	29.1	16.8	12	36.6	37.7	15.5	<100	0	1	10.7333	0	36
52	0	1	1	1	0	0	0	0	A	0	1	0	1	0	0	0	1	1	0	0	1	0	439	32.3	26.9	16.6	496	35.2	16.9	18.9	215	35.8	22.3	15.9	73	33.4	21.1	13.7	16	30.1	18.6	13.3	<100	0	1	2.53333	1	20.4
53	0	1	1	1	0	0	0	0	0	0	0	0	0	0	0	0	0	0	0	0	0	0	474	33.2	27.7	15.6	499	32.2	26.7	13.5	253	34.9	30.1	15.2	128	39.7	23	14.2	11	37.1	14.8	12.1	<100	0	0	36	0	36
54	0	1	0	0	0	1	0	1	C	1	0	0	1	0	1	0	0	1	0	0	0	0	108	34.3	50.9	14.4	91	32.3	60.4	15.2	44	31.5	43.1	16.2	28	35	16.33	14.4	17	36.9	12.3	13.6	<100	0	1	3.23333	0	36
55	1	1	0	0	0	0	0	0	0	0	0	0	0	0	0	0	0	1	0	1	0	0	473	35.6	30.1	14.5	327	33.7	30.5	14.8	122	33.5	30.7	15.3	76	37.9	18.3	14.2	25	38.9	12.5	14.6	<100	0	0	36	0	36
56	0	1	1	1	0	0	0	1	B	1	1	1	0	1	0	0	0	0	0	0	0	0	307	32.1	13.84	14.5	294	35.5	16.73	15	182	35	15.58	13.9	134	32.5	15.5	13.4	32	34.3	14	13.5	25500	1	1	2.5	0	36
57	0	1	1	1	0	0	0	0	A	0	1	0	0	0	0	0	0	0	0	1	0	0	517	31.8	17	19.7	437	35.5	16.4	17.8	234	35.2	15.2	17.2	140	35.6	14.9	15.3	11	36.4	15.5	14.4	<100	0	0	36	0	36
58	0	1	0	0	0	0	0	1	A	0	0	0	1	0	0	0	0	0	0	0	0	0	596	33.9	26.4	18.6	402	38.5	23.9	16.4	164	35.5	13.3	16.2	97	39.3	11.3	14.5	35	39.4	6.3	12.7	<100	0	0	36	0	36
59	0	1	0	1	1	0	1	1	C	1	1	0	0	0	1	0	0	0	1	0	0	0	240	30.8	27.8	13.7	187	30.8	44.4	12.9	125	35.2	27.4	13.2	57	39.7	33.6	14.2	25	40.7	4.8	13.9	<100	0	0	36	0	36
60	1	1	0	1	0	0	0	0	C	1	0	0	0	1	1	0	0	1	1	0	0	0	458	31	21.3	18.4	524	39	25.4	16.7	226	31.5	17.9	15.7	96	38.3	12.8	13.2	28	41.4	5.1	13.1	<100	0	1	3.83333	0	36
61	1	1	0	1	0	0	0	0	0	0	0	0	0	0	0	0	0	1	1	1	0	0	178	32.2	24.07	15	140	30.5	18	14.2	170	33.5	17.5	16.4	120	38.2	12.2	14.8	38	40.3	8.9	14.7	<100	0	1	14.5667	0	36
62	0	0	0	0	0	0	0	0	A	0	1	0	0	0	0	0	0	0	0	1	1	0	149	31.1	24.2	12.4	104	38	13.6	12.6	56	34	15.7	13.6	45	38.5	11.4	13.8	24	40.3	7.3	14.6	<100	0	0	36	0	36
63	0	1	1	0	0	0	1	0	B	1	0	1	1	1	0	0	1	1	1	1	0	0	182	30.6	20.6	17.6	223	33.6	21.1	16.4	165	33.6	22.3	15.8	80	32.5	23.64	13.8	23	36.7	12.2	12.8	<100	0	1	7.23333	1	36
64	1	1	1	0	1	1	0	1	C	1	1	0	0	0	1	0	0	0	0	0	0	0	445	31	22.6	19.8	421	32.6	28.3	16.4	144	33.7	24.1	15.2	110	34.3	14.5	12.9	41	36.8	11.4	13.2	<100	0	0	36	0	36
65	0	1	1	1	1	0	0	1	C	1	1	0	0	1	1	0	0	0	0	0	1	0	204	29.8	23.4	15.1	109	30.8	14.9	14.4	49	33.6	12.5	15.5	23	31.9	11.5	14.6	21	33.1	10.1	14.2	<100	0	1	3.33333	1	3.67
66	0	1	0	0	0	0	0	0	A	0	1	0	1	0	0	0	1	0	0	1	0	0	757	30.3	15.8	20.4	350	33.3	17.4	18.8	245	38.4	18.2	17.9	100	35.3	15.9	14.3	12	36.4	9.3	11.8	<100	0	1	26.8667	0	36
67	0	1	1	0	0	0	0	1	A	0	1	0	1	0	0	0	0	0	0	1	0	0	192	36.2	12.2	14.2	284	32.1	7.9	13.9	113	36.1	9.1	13.2	84	36.8	17.4	13.9	12	42.9	8.8	12.5	<100	0	1	14.9333	0	36
68	0	1	1	0	0	0	0	0	A	0	1	0	1	0	0	0	1	0	0	0	0	0	160	33.4	25	15.3	221	34.6	14.9	14.3	116	32.8	9.2	14.4	46	34.2	11.4	14.1	27	36	9.7	13.6	<100	0	0	36	0	36
69	0	1	1	0	1	0	0	1	C	1	1	0	0	0	1	0	0	0	0	1	1	0	285	31.9	17.3	19.9	256	39.7	16.3	15.1	109	38	14.6	14.8	49	33.6	13	13.8	48	34.5	12	15.3	<100	0	1	4.93333	1	6
70	0	1	1	1	0	0	0	0	A	0	1	0	0	0	0	0	0	1	0	1	0	0	483	28	24.9	18.6	426	35.7	19.2	17.9	275	32.8	9.2	16.4	147	38.4	18.4	15.8	26	35.5	22.8	14.2	253000	1	1	5.53333	0	36
71	0	1	1	0	0	0	0	0	C	1	1	0	0	0	1	0	0	0	0	0	0	0	462	34.2	29.31	17.4	346	30.9	25.9	16.3	159	34.4	15.2	16.3	78	34	13.7	15.7	37	36.8	10.3	13.7	66500	1	1	28.4667	1	32.57
72	0	1	1	1	0	1	0	0	C	1	1	0	1	0	1	0	1	0	0	1	0	0	371	31	55.4	13.9	171	33.7	44.4	13.8	68	36.9	29.34	13.2	31	37.5	25.3	14.3	15	32.4	24.2	14.2	<100	0	0	36	0	36
73	0	0	0	1	0	0	0	1	C	1	1	1	0	0	1	0	0	1	0	0	0	0	174	31.4	36.1	18.3	118	33.1	20.9	20.2	55	32.6	21.2	17.5	31	34.5	27.3	17.2	24	35	9.4	17.3	7990	1	1	1.26667	1	1.63
74	0	0	1	0	0	0	0	1	C	1	1	0	0	0	1	0	1	0	1	0	0	0	119	34.9	18.9	16.4	215	38.5	19.4	15.1	98	38.7	13.7	14.3	76	38.2	18.3	14.6	31	35.3	9.9	14.7	<100	0	0	36	0	36
75	0	1	0	0	0	0	0	0	0	0	0	0	1	0	0	0	0	1	1	1	0	0	657	37.3	16.5	15.6	790	38.1	17.7	13.5	217	36.1	10.1	13.8	99	36.7	14.8	12.5	41	37.4	6.5	12.9	<100	0	0	36	0	36
76	1	1	1	0	0	0	1	1	A	0	0	0	1	0	0	0	0	0	1	0	1	0	93	31.1	32.2	18.6	151	34.8	16.5	20.5	59	33.2	22.5	19.7	27	36.3	27.6	19.6	29	42.7	23.6	12.9	<100	0	1	1.83333	1	12.63
77	1	1	1	0	0	0	0	1	C	1	0	0	0	0	1	0	0	1	1	1	0	0	330	35.3	39.7	16	419	37.1	34.9	17.9	196	37.1	26	16.2	109	34.5	14.7	15.6	73	38.3	24.4	15.3	<100	0	0	36	0	36
78	0	1	0	1	0	0	1	1	C	1	1	0	1	0	1	0	1	1	0	0	0	0	471	30.9	28.4	17.1	353	34.3	31.4	20.3	142	34.7	18.9	17.3	98	36.2	22.6	15.1	29	36.1	35.4	13.8	17800	1	1	1.56667	1	2
79	0	1	0	1	0	0	0	0	0	0	0	0	1	0	0	0	0	0	1	0	0	0	321	31.2	22.4	14.7	183	32.2	13.1	13.7	68	35.4	10.9	13.8	54	36.8	6.9	13.5	40	36.4	4.9	13.7	<100	0	0	36	0	36
80	0	1	0	0	0	0	0	0	C	1	1	0	0	0	1	0	0	0	0	1	0	0	577	30.3	30.6	16.7	743	34.4	33.97	17.1	274	35.8	15.8	16.3	126	35.3	16.1	14.2	41	37.1	8.2	14.6	<100	0	0	36	0	36
81	0	1	0	0	0	0	0	0	A	0	0	0	1	0	0	0	0	1	0	1	0	0	336	37	18.7	14.8	354	40	14.1	13.2	151	38.6	11.4	13.1	31	41.4	12.6	13.6	21	40.9	7.4	14.3	<100	0	0	36	0	36
82	1	1	0	0	0	0	0	1	B	1	1	1	1	1	0	0	0	0	0	0	0	0	815	32	21.27	17.9	1144	35.3	23.73	15.9	706	37.4	16.5	15.1	314	36.5	16.8	13.7	31	32.7	15.9	14.5	<100	0	1	10.5333	0	36
83	0	1	0	0	0	0	1	0	A	0	1	0	0	0	0	0	0	0	1	1	0	0	170	35.3	22.7	15.1	175	35.9	9.7	14.2	134	38.2	29.67	13.9	100	40.5	32.1	14.2	65	30.7	11.2	14.7	<100	0	1	1.36667	1	36
84	1	1	0	1	0	1	0	0	0	0	0	0	0	0	0	0	0	1	0	1	0	0	128	36	47.9	15.6	83	34.8	32.2	13.8	74	34.9	26.7	14.2	59	37.4	21.9	13.1	21	38.5	15.4	13.6	<100	0	1	3.66667	0	36
85	0	1	0	1	1	0	1	0	C	1	0	0	1	0	1	0	1	1	0	1	1	0	557	30.9	38.8	23.6	453	31	23.7	16.6	236	28.2	27.3	15.2	176	29.5	22.9	15.3	96	30.8	29.9	15.1	<100	0	1	4.9	0	36
86	0	1	0	0	0	0	0	0	A	0	0	0	0	0	0	0	0	0	0	0	0	0	290	30.7	24.3	21.8	279	30.3	21	19.8	135	34.3	15.3	18.5	106	36.6	18.3	14.2	35	38.3	8.3	14.2	<100	0	0	36	0	36
87	1	1	1	0	0	0	0	0	A	0	0	0	0	0	0	0	0	1	0	1	0	0	277	31.7	24.8	17.9	187	34.5	25.7	15.4	153	37.5	27.3	13.6	98	36.8	13.6	12.9	36	36.5	7.7	14	<100	0	0	36	0	36
88	0	1	1	0	1	1	1	0	A	0	0	0	0	0	0	0	0	0	0	1	0	0	929	35.7	18.6	17.2	631	30.2	36.5	15.6	302	33.5	36.6	16.2	114	35.5	23.6	13.6	80	39.9	28.4	13.8	<100	0	0	36	0	36
89	1	1	0	1	0	0	0	1	0	0	0	0	0	0	0	0	0	1	0	0	0	0	580	34.6	30.2	14.8	551	37.8	29.5	13.9	192	38.5	20.3	13.5	119	38.9	16.7	13.5	41	43.4	17.7	13.7	<100	0	0	36	0	36
90	0	1	0	1	0	0	0	1	B	1	1	1	1	1	0	0	0	1	0	1	1	0	628	30	13.3	13.8	646	32.3	16.9	12.9	296	33.7	13.7	14.3	120	35.5	12.4	14.2	38	36.6	11.2	14.9	<100	0	1	21.3	0	36
91	1	1	1	1	0	0	1	0	A	0	0	0	0	0	0	0	0	1	1	0	0	0	96	25.7	14.6	15.8	65	33.6	40.7	15.7	49	31.7	18.1	15.7	61	32.9	17.8	16.6	58	33	20.9	14.3	<100	0	1	17.4333	0	36
92	1	1	0	0	0	0	0	1	A	0	0	0	1	0	0	0	0	0	0	1	0	0	367	34.8	31.9	18.3	215	32.2	13.3	16.1	100	37.3	7.8	15.3	78	38.9	8.4	14.5	14	40.2	6.6	13.8	<100	0	0	36	0	36
93	0	1	1	0	1	0	0	0	C	1	1	0	1	0	1	0	0	0	0	1	0	0	101	33.9	16.8	13.7	112	35.3	13.9	14.2	82	37.8	16.2	14.6	65	38	10.1	14.2	14	38.6	6.3	12.3	<100	0	0	36	0	36
94	1	1	1	0	1	1	1	1	A	0	0	0	0	0	0	0	0	1	1	1	0	1	80	32.1	38.8	16.6	50	35.5	26.4	15.9	30	37	26.7	14.8	25	38.2	35.9	13.6	18	41.7	39.1	14.2	<100	0	0	36	0	36
95	0	1	1	0	0	1	1	0	0	0	0	0	0	0	0	0	0	1	0	1	0	0	209	33.5	50.8	19.4	148	33.2	40.5	17.7	110	32.9	36.1	16.8	53	37	32.6	15.3	50	40	17.9	16.7	178000	1	1	6.5	0	36
96	1	0	0	1	0	0	1	1	A	0	1	0	1	0	0	0	0	0	1	1	0	0	564	35.2	12.7	18.4	732	35.4	12.5	17.9	249	31.9	6.8	14.2	124	34.7	5.3	13.5	37	36.9	4.9	14.5	<100	0	0	36	0	36
97	0	1	1	1	1	0	1	0	A	0	1	0	1	0	0	0	0	0	0	1	1	0	73	33.5	41.1	16.1	48	30	22.2	15.6	29	32.6	12	16.8	40	35.2	7.9	14.3	13	36.5	7.6	14.2	<100	0	0	36	0	36
98	1	1	0	0	1	0	0	0	A	0	1	0	1	0	0	0	1	1	0	1	0	0	1228	29.2	27.3	20.3	599	29.7	18.1	16.2	225	27.7	25.6	14.5	140	36.8	28.3	14.8	34	42.4	14.5	14.1	<100	0	1	9	0	36
99	1	1	0	0	0	0	0	0	A	0	0	0	0	0	0	0	0	1	0	0	0	0	215	39.5	29.9	15.7	126	37.8	25	14.8	89	39.4	22.5	14.6	54	41.3	20.1	12.3	12	40.5	9.3	13.5	<100	0	0	36	0	36
100	1	1	0	1	0	0	1	1	C	1	0	0	1	1	1	0	0	0	0	0	0	0	173	28.7	14.5	18.6	112	30	19.2	17.9	92	32.5	18.9	16.3	70	35.2	17.1	15.3	13	38.6	8.5	14.3	<100	0	0	36	0	36
101	0	1	1	0	0	0	1	0	C	1	1	0	0	1	1	0	0	0	0	0	0	0	234	30.9	21.6	16.2	146	36.2	18.8	17.1	102	39.2	18.8	15.6	73	38.2	15.1	14.4	12	35.9	16.7	12.4	<100	0	1	3.76667	0	36
102	0	1	1	0	0	0	0	0	A	0	0	0	0	0	0	0	0	1	1	1	0	0	336	36.1	31.5	20.9	377	40.2	25.1	18.8	182	39.9	23.3	17.3	99	41.7	19.2	16.8	7	37.7	16.3	14.9	<100	0	0	36	0	36
103	1	1	0	1	0	0	0	1	0	0	0	0	0	0	0	1	0	1	0	1	0	0	473	32.5	15.2	20.1	398	32.4	13.8	18.2	100	36.6	10	17.8	76	36.9	12.8	14.4	8	38.9	8.9	14.1	<100	0	1	10.8333	0	36
104	1	1	0	1	0	0	0	1	A	0	0	0	0	0	0	0	1	1	1	1	1	0	794	29.5	15.1	22.6	654	32	17.7	17.7	254	33	14.1	16.4	152	33.5	10.7	14.8	34	36.5	5.7	14.6	<100	0	1	14.5667	0	36
105	1	1	0	0	0	1	1	0	0	0	0	0	1	0	0	0	0	0	0	1	0	0	461	35.3	26.7	21.5	217	32	22	16.3	120	34.6	17.5	15.8	86	34.2	14.6	13.1	69	34.1	10	13.5	<100	0	0	36	0	36
106	0	1	0	1	0	0	1	0	A	0	0	0	1	0	0	0	0	1	1	1	0	0	792	34.2	36	25.6	561	30.4	35.2	21.9	306	33.6	17.3	19.7	142	37.7	18.2	17.6	38	38.3	14.2	15.8	<100	0	0	36	0	36
107	1	1	1	1	0	0	0	0	A	0	0	0	0	0	0	0	0	0	0	0	0	0	283	33.9	19.6	14.1	219	37.3	14.7	13.2	95	37.7	13	14.2	45	38.3	10.8	12.5	31	40.3	4.9	13.7	<100	0	0	36	0	36
108	1	1	0	1	1	1	1	0	0	0	0	0	0	0	0	0	0	1	0	1	0	0	59	35.1	42.8	18.6	94	34.7	65.3	15.1	40	34.6	49.2	14.6	36	41	45.1	13.8	31	43.6	32.1	14.1	<100	0	0	36	0	36
109	0	1	1	0	1	0	0	0	C	1	1	0	0	0	1	0	0	1	0	1	0	0	291	31.5	34.4	20.7	262	30.2	33.1	17.8	89	32	30.3	17.3	38	31.9	23.2	14.5	33	29.1	14.1	13.6	12300	1	1	5.5	1	36
110	1	1	1	0	0	0	0	0	C	1	1	0	1	0	1	0	1	1	0	0	0	0	78	33.4	13.8	15	119	40.1	13.8	14.7	60	39.3	7.8	13.7	37	37.9	9.4	13.2	23	40.2	8.1	14.3	<100	0	0	36	0	36
111	1	1	1	0	0	0	0	0	A	0	0	0	0	0	0	0	0	1	1	0	0	0	411	37.1	35.6	20.7	281	39.1	15.8	12.7	95	34.2	13.2	11.5	78	36.3	12.7	12.8	13	42.7	4.3	13.6	<100	0	0	36	0	36
112	1	1	1	0	0	0	0	0	A	0	0	0	0	0	0	0	0	0	1	0	0	0	527	35	16.5	17.8	565	35.6	12.8	13.4	172	32.7	9.1	12.7	92	36.5	8.4	13.3	42	39.6	5.2	13.5	<100	0	0	36	0	36
113	1	0	0	0	0	1	0	0	C	1	1	0	0	0	1	0	0	1	1	1	0	0	445	24.2	75.5	19.4	226	30.7	47.9	18.1	235	35.3	48.6	17.6	185	32.5	46.3	17	43	33.9	38.6	11.9	<100	0	0	36	0	36
114	1	1	0	0	0	0	0	0	A	0	0	0	0	0	0	0	0	1	0	1	0	0	165	34.6	10.9	15.1	118	36	11.7	14.1	73	36.7	10.4	14.4	46	38.8	7.1	13.5	15	39.9	8.4	13.7	<100	0	0	36	0	36
115	1	1	0	0	0	0	0	0	C	1	1	0	0	1	1	0	0	0	0	1	1	0	1290	31.7	71.3	20.9	891	36.1	19.9	17.6	260	35.4	12.6	16.5	163	36.1	22.4	15.2	36	37.9	19.1	14.5	<100	0	0	36	0	36
116	1	0	0	1	0	0	0	1	C	1	1	0	0	0	1	0	0	1	1	0	1	0	432	31.3	36.4	16.4	346	34.9	26.7	15.6	131	32.2	17.8	14	87	34.2	14.2	15.3	36	37.6	4.9	14.3	<100	0	1	11.9333	0	36
117	1	1	0	1	0	0	0	0	A	0	1	0	1	1	0	1	0	0	1	0	1	0	605	33.5	19.6	14.8	420	37.1	17.8	12.3	162	33.4	14.3	14.3	132	32.7	16.5	14.9	31	34.7	11	14.7	<100	0	0	36	0	36
118	1	1	0	1	1	1	1	1	0	0	0	0	0	0	0	0	1	1	1	1	0	0	44	33	53.4	13.6	49	32.9	59.8	12.9	41	30.6	35.6	13.2	30	41.9	42.4	13.5	11	40.3	36.1	14.6	28600000	1	1	4.33333	0	36
119	1	0	1	0	1	1	1	0	A	0	1	0	0	0	0	0	0	1	1	1	0	0	109	37.2	26.3	17.1	66	36.9	42.5	14.2	49	32.5	27	21.7	34	33.8	27.5	17.5	22	35.4	27.6	15.3	<100	0	0	36	0	36
120	0	1	1	1	0	0	0	0	A	0	0	0	0	0	0	0	0	1	0	1	0	0	758	35	41.4	22.5	640	29.8	16.5	17.1	324	32	11.9	17.1	158	37.3	12.9	13.7	40	36.3	8.5	12.6	32200	1	1	24.6667	1	36
121	0	1	0	1	0	0	0	0	C	1	1	0	0	0	1	0	1	0	1	0	1	0	377	33.9	14.7	21.9	371	31.7	18.8	16.9	113	34.2	15.1	16.3	65	38.5	7.8	14.6	31	39.5	6.9	14.6	268000	1	1	18.3333	1	36
122	1	1	0	1	1	0	0	0	A	0	0	0	0	0	0	0	0	1	1	0	0	0	112	32.6	13.6	14.4	100	39.7	26.9	12.5	60	37.1	32.8	12.7	43	38.4	18.9	12.4	9	42.6	12.3	12.5	575000000	1	1	17.8333	0	36
123	1	1	0	0	0	0	0	0	A	0	0	0	0	0	0	0	0	0	0	0	0	0	367	30	21	18.6	175	41	14.8	16.3	81	37.2	12.8	14.2	63	38.5	11.1	13.5	42	40.5	8.2	13.6	<100	0	0	36	0	36
124	0	1	0	0	0	1	0	0	C	1	1	0	0	1	1	0	0	0	1	1	0	0	226	33.3	44.8	14.4	125	33.5	19.6	13.5	98	35.3	17.7	14.1	45	34.5	14.4	13.8	21	36.2	3.5	13.6	<100	0	0	36	0	36
125	1	1	1	0	1	1	0	1	A	0	1	0	0	0	0	0	0	1	0	0	0	0	94	30.6	22	15.3	93	29.4	19.5	14.1	63	32	18.4	14.3	46	35.2	13.2	13.5	41	37.9	6.1	12.8	<100	0	1	2.83333	1	36
126	1	1	0	0	0	1	0	1	A	0	0	0	0	0	0	0	0	1	0	0	0	0	110	35.5	47.6	18.1	76	32.9	38.6	14.6	55	36.7	28.6	14.7	38	38.5	15.1	14.8	31	38.7	9.9	15.6	<100	0	0	36	0	36
127	1	1	1	0	1	1	1	0	A	0	0	0	0	0	0	0	0	1	1	1	0	0	162	34.7	29.3	16	143	34.3	37.9	17	88	35.1	36.3	17.4	60	36.1	38.5	17.3	43	38.5	21.7	12.5	<100	0	1	28.2667	0	36
128	0	1	0	0	0	0	1	1	A	0	0	0	0	0	0	0	0	0	1	1	0	0	2288	31.6	42.6	21.1	1449	34.4	73.2	26.4	989	36.6	65.9	23.8	989	33.8	80	17.8	47	37.3	70.8	20.7	<100	0	0	36	0	36
129	1	1	0	0	0	0	0	0	C	1	1	0	1	0	1	0	0	1	1	0	0	0	1330	33	20.2	17.1	1056	34.7	12.3	16.3	451	38.7	10.5	15.5	196	37.9	16.7	14.3	48	44.6	7.5	14.5	<100	0	1	3.1	1	36
130	0	0	1	0	0	0	0	0	C	1	0	0	0	0	1	0	0	0	1	0	0	1	196	35.5	17.9	15.1	357	33.5	14.1	14.9	107	32.1	15.1	16.1	56	38.4	13.3	15.6	35	35.7	10.5	14.8	7530	1	1	3.33333	1	13.73
131	1	1	0	0	0	0	1	0	0	0	0	0	0	0	0	0	1	1	1	0	0	0	83	36.6	28.3	15	75	34.1	18.9	13.2	64	34.9	15.5	15.2	34	36.8	8.9	14.9	31	40.5	3.3	14.3	<100	0	0	36	0	36
132	1	1	0	0	0	0	0	0	C	1	0	0	0	0	1	0	0	1	1	1	0	0	29	38.4	19.2	12.6	20	36.4	17.8	12.7	22	36.4	18.2	14.3	23	37.5	11.1	14.3	20	39.2	5.9	14.9	<100	0	0	36	0	36
133	1	1	0	0	0	0	0	1	A	0	0	0	0	0	0	0	0	0	1	1	0	0	156	35.1	26.3	14.9	166	34.9	20.6	15.6	96	39	14.8	14.3	76	38.3	4.8	13.8	19	41.2	8.8	13.8	<100	0	0	36	0	36
134	0	0	0	0	0	0	0	1	C	1	1	0	0	0	1	0	0	0	1	1	0	0	464	30.6	28.3	15	419	33.2	24.3	17.2	137	33.5	18.5	15.9	110	35.9	13.7	15.2	37	36.7	8.4	14.3	274000	1	1	3.43333	1	36
135	0	1	0	0	0	1	1	0	C	1	0	0	0	0	1	0	1	0	1	1	0	0	387	34.5	70.8	18.3	305	33.3	46	14.7	152	35.2	31.8	17.1	53	35.5	45.7	14.6	33	37.3	48.6	14.2	<100	0	0	36	0	36
136	0	0	0	0	0	1	1	0	0	0	0	0	0	0	0	0	1	1	1	1	0	0	38	34.4	20.7	15.6	49	34	15.1	18	31	33.6	22	18.3	34	36.6	21.2	16.4	24	39.9	21	15.2	<100	0	0	36	0	36
137	0	1	0	1	0	0	1	1	C	1	1	0	1	0	1	0	0	1	0	1	0	0	301	37.3	20.9	20.6	354	32.5	24.5	15.8	178	33.5	26.6	14.6	181	33.9	19.4	15.3	21	33.8	15.9	14.9	674000	1	1	1.5	1	36
138	0	1	0	0	1	0	0	0	A	0	1	0	0	0	0	0	0	0	0	1	0	0	78	33.5	17	14.2	154	36	6.6	13.7	64	36.9	10.2	14.2	32	36.6	7.7	12.5	27	37.1	6.7	13.6	<100	0	1	3.53333	1	36
139	0	1	1	0	0	0	0	0	A	0	1	0	0	0	0	0	0	0	0	1	0	0	489	38.9	23.8	13.9	200	38.5	14.8	12.6	104	36.2	13.1	13.7	83	36.5	10.9	13.7	34	36.6	9.3	13.8	<100	0	0	36	0	36
140	0	1	0	1	0	0	0	1	C	1	1	0	0	0	1	1	1	0	0	0	0	0	192	33.3	11.6	15	139	37	11.3	14.2	68	36.3	7.5	15.2	76	36.8	7.3	14.3	82	36.7	8.1	13.8	<100	0	0	36	0	36
141	0	0	1	0	1	0	0	1	C	1	1	0	0	0	1	0	0	0	1	1	1	0	317	33.5	17.9	15.6	273	30.9	12.5	16.6	167	30.7	10.3	15.8	109	31.5	5.1	13.7	71	35.9	6.1	13.8	<100	0	0	36	0	36
142	1	1	0	1	0	0	0	0	A	0	0	0	0	0	0	0	0	0	1	0	0	0	69	30.8	9.6	14.6	236	35.3	14.9	15.5	125	32.2	10.5	14.6	65	35.8	6.2	13.3	32	42.4	9.3	14.1	<100	0	1	12.3667	0	36
143	0	0	1	0	1	1	1	0	A	0	0	0	0	0	0	0	0	0	1	1	0	0	65	26.5	26.6	15.1	96	29.4	42.3	13.6	38	29.6	35.3	13.4	36	34.8	20	13.8	31	35.3	14.6	13.9	<100	0	0	36	0	36
144	0	1	1	0	0	0	1	0	C	1	0	0	1	0	1	0	0	1	0	0	0	0	61	32.9	22.3	15.3	49	36.7	30.9	18	30	36.3	11.3	17.5	34	35.2	9.3	14.3	27	37.7	6.4	14.1	63600	1	1	13.3667	0	36
145	1	1	0	0	0	0	0	0	0	0	0	0	0	0	0	0	0	1	0	1	0	0	37	33.8	12.7	14.4	101	36.5	15	13.2	56	36.8	12.7	14.2	34	37.4	3.8	13.6	24	40.7	15.3	14.5	<100	0	0	36	0	36
146	1	0	0	1	0	0	0	0	A	0	0	0	0	0	0	0	0	1	0	1	0	0	86	43.2	13.4	14.5	594	34.5	17.9	17	740	39.1	17.6	16.5	262	34.7	5.9	15.7	27	39.1	10.1	14.6	<100	0	0	36	0	36
147	1	1	1	0	0	0	0	0	A	0	0	0	1	0	0	0	0	1	0	1	0	0	225	28.2	14.2	15.4	892	34.9	25.3	14.2	618	35.2	28.2	14.7	209	33.7	20.9	13.7	70	37.6	6.9	13.2	<100	0	1	29.6667	0	36
148	1	1	1	0	0	0	0	0	0	0	0	0	0	0	0	0	0	1	0	0	0	1	58	34.6	12.3	13.9	45	35.9	13.4	13.2	40	34.8	14.6	14.2	36	39.6	12.9	13.5	14	39.5	14.2	13.5	<100	0	0	36	0	36
149	0	1	1	0	0	0	0	1	A	0	0	0	0	0	0	0	0	0	0	1	1	0	170	37.8	14.86	17.4	78	32.4	16.6	16.2	67	37.1	14.9	14.5	40	40.2	12.9	13.7	27	38.2	7.6	13.9	<100	0	1	14.4333	1	36
150	1	1	1	1	0	0	0	0	A	0	0	0	0	0	0	0	0	1	0	0	0	0	185	40.7	17.6	15.1	114	40.1	16.1	13.9	65	40.3	17.9	14.3	50	40.3	14.2	14.4	18	41.5	6.5	13.2	<100	0	1	26.3333	0	36
151	0	1	0	0	0	0	0	0	A	0	1	0	1	0	0	0	0	1	1	1	0	0	126	35.8	18.38	14.6	413	35.3	15.5	13.6	245	36.4	11.6	14.3	101	37.3	9.6	14.3	39	36.1	10.5	13.8	<100	0	1	2.93333	1	5
152	1	1	1	0	0	1	1	1	A	0	0	0	0	0	0	0	0	1	0	1	0	0	139	35.4	39.1	15.3	236	34.5	35.51	15.6	93	34.5	28.11	14.5	76	36.2	16.3	14.6	27	38.5	9.9	13.6	<100	0	0	36	0	36
153	0	1	1	0	0	0	0	0	0	0	0	0	0	0	0	0	1	1	1	1	0	0	377	30.2	40.1	23.4	208	33.9	30.76	21.5	99	35.1	17.5	18.7	76	36.1	19.9	16.8	35	36.6	23.2	14.9	<100	0	1	19.1333	0	36
154	0	1	1	1	0	1	0	0	A	0	1	0	0	0	0	0	1	0	0	1	0	0	371	38	55.4	13.9	171	32.7	44.4	12.8	68	36.9	29.34	13.5	31	37.5	25.3	14.5	15	32.4	24.2	13.6	<100	0	0	36	0	36
155	1	1	0	0	0	0	1	0	A	0	1	0	0	0	0	0	0	1	1	0	1	1	261	36.9	57.2	15.6	193	38.2	22.8	13.5	124	38.4	26.5	16.6	98	37.3	21.9	15.5	53	36.7	18.4	14.6	<100	0	1	4.36667	1	4
156	1	1	1	1	0	0	0	0	A	0	0	0	0	0	0	0	0	1	0	1	0	0	442	36.6	17.5	16.2	137	34.7	18.1	14.9	87	36.9	19.6	14.2	65	38.5	7.9	13.9	52	39.5	8.1	14.2	<100	0	1	15.2	0	36
157	1	1	0	1	0	1	0	1	A	0	1	0	0	0	0	0	0	1	1	0	1	0	166	35.6	8.4	13	130	33.5	10.3	12.1	91	35.1	10.5	13.7	90	38.6	16.4	13.8	91	40.6	29.6	13.5	<100	0	0	36	0	36
158	0	1	1	1	1	1	1	0	C	1	1	0	1	0	1	0	0	1	0	0	0	0	121	31.1	46.3	16.7	85	33.7	25.8	15.5	31	34.9	42.9	14.3	20	37.7	28.8	13.7	21	38	21	13.8	<100	0	0	36	0	36
159	1	1	1	1	0	1	1	0	0	0	0	0	0	0	0	1	1	1	0	0	0	1	111	36.1	27.3	14.5	55	32.5	21.5	11.7	31	33.5	17.7	12.8	40	37.4	12.4	14.1	38	39.6	7.3	13.2	<100	0	1	6.3	1	13
160	1	1	1	0	0	0	0	0	A	0	0	0	0	0	0	0	0	1	1	1	0	0	151	37.6	36.4	15.3	86	37.1	21.3	13.7	65	37.3	19.4	13.5	42	37.6	17.6	14.8	40	40.2	16.9	14.2	<100	0	0	36	0	36
161	0	1	0	1	0	0	0	0	C	1	0	0	1	0	1	0	0	0	0	1	0	0	205	32.8	26.71	14.4	245	36	17.7	14.4	153	36.3	21.3	15.3	93	36.8	14.4	13.8	29	39.8	11.4	12.3	<100	0	0	36	0	36

## Sheet: after PSM
				Liver function pre-operation
ID	Antiviral therapy	Sex	Age	ALT	ALB	TB	PT	AFP	BCLC stage	Tumor size	Tumor number	Capsule integrity	Satellite nodule	Vascular invasion	MVI	Necrosis	Liver cirrhosis	PHT	Anatomical hepatectomy	Blood loss	Operative time	Viral load during HBV activation	HBV reactivation	Recurrence	DFS(months)	Death	OS(months)	matching	pp.score
5	0	1	1	0	0	0	0	0	1	0	0	0	0	1	0	0	1	0	0	1	0	<100	0	0	36	0	36	157	0.222876
9	0	1	1	1	0	1	1	1	0	0	0	0	0	0	0	0	0	0	0	1	0	660000	1	1	1.03333	0	36	155	0.115387
11	1	1	1	0	0	0	0	0	1	0	0	0	0	1	0	0	0	0	1	0	0	<100	0	0	36	0	36	154	0.705769
12	1	1	0	1	0	0	0	0	1	0	0	0	0	1	0	1	1	0	1	1	0	<100	0	1	17	0	36	153	0.447998
19	0	1	0	1	0	1	0	1	0	1	0	0	0	0	0	0	0	1	1	0	0	<100	0	0	36	1	36	149	0.885729
21	0	1	0	1	0	0	0	1	1	0	0	1	0	1	0	0	1	0	0	0	0	<100	0	0	36	0	36	148	0.125851
23	0	0	1	1	1	1	1	0	0	0	0	0	0	0	0	1	0	0	1	0	0	<100	0	0	36	0	36	147	0.6657
24	0	1	0	0	0	0	0	0	0	0	0	0	0	0	0	0	1	1	0	0	1	<100	0	0	36	0	36	146	0.675866
26	0	1	0	1	0	0	0	1	0	1	0	0	1	0	1	0	0	0	0	0	0	263000	1	1	8.6	0	36	145	0.330894
28	1	1	1	1	0	0	1	1	1	1	0	0	0	1	0	0	0	1	1	0	0	<100	0	0	36	0	36	143	0.568341
31	0	1	0	1	0	0	0	1	0	0	0	1	0	0	0	0	0	0	1	0	0	<100	0	0	36	0	36	138	0.741778
33	0	1	0	0	0	0	0	0	0	1	0	1	0	0	0	0	0	0	0	0	0	<100	0	0	36	0	36	133	0.274829
34	0	1	1	1	0	0	1	1	0	0	0	0	0	0	0	0	0	0	0	0	0	<100	0	0	36	0	36	132	0.646637
35	1	1	1	1	0	0	0	1	0	1	0	0	0	0	0	0	1	0	1	0	0	<100	0	1	27.0333	1	36	131	0.389142
37	0	1	0	0	0	0	0	0	1	0	0	0	0	1	0	0	1	0	1	0	0	<100	0	0	36	0	36	128	0.603912
40	1	1	1	1	0	0	0	1	1	0	0	0	0	1	0	0	0	0	0	0	0	<100	0	0	36	0	36	125	0.497985
41	0	1	1	0	0	0	0	1	0	0	0	0	0	0	0	0	0	0	1	0	0	<100	0	0	36	0	36	124	0.863636
42	0	0	1	1	0	0	0	1	0	0	0	0	0	0	0	0	0	0	0	1	0	<100	0	0	36	0	36	123	0.649375
44	1	1	1	0	0	1	0	1	0	0	0	0	0	0	0	0	1	0	0	0	0	<100	0	0	36	0	36	119	0.435095
45	0	1	1	0	1	1	1	0	0	0	0	0	0	0	0	0	0	1	1	0	0	<100	0	0	36	0	36	118	0.86857
47	1	0	1	1	0	0	1	0	0	0	0	0	0	0	0	0	1	1	0	0	0	<100	0	1	9.6	0	36	117	0.236801
49	0	0	1	0	1	0	0	0	0	0	0	1	0	0	0	0	0	1	0	0	0	<100	0	0	36	0	36	116	0.253198
53	0	1	1	1	0	0	0	0	0	0	0	0	0	0	0	0	1	0	1	0	0	<100	0	0	36	0	36	114	0.512417
54	0	1	0	0	0	1	0	1	1	0	0	1	0	1	0	0	0	0	1	0	0	<100	0	1	3.23333	0	36	113	0.693212
58	0	1	0	0	0	0	0	1	0	0	0	1	0	0	0	0	1	0	1	0	0	<100	0	0	36	0	36	111	0.478945
60	1	1	0	1	0	0	0	0	1	0	0	0	1	1	0	0	0	1	1	0	0	<100	0	1	3.83333	0	36	110	0.929894
64	1	1	1	0	1	1	0	1	1	1	0	0	0	1	0	0	1	0	1	0	0	<100	0	0	36	0	36	107	0.347339
65	0	1	1	1	1	0	0	1	1	1	0	0	1	1	0	0	1	0	1	1	0	<100	0	1	3.33333	1	3.67	106	0.527305
73	0	0	0	1	0	0	0	1	1	1	1	0	0	1	0	0	0	0	1	0	0	7990	1	1	1.26667	1	1.63	105	0.235312
75	0	1	0	0	0	0	0	0	0	0	0	1	0	0	0	0	0	1	0	0	0	<100	0	0	36	0	36	104	0.488916
76	1	1	1	0	0	0	1	1	0	0	0	1	0	0	0	0	1	1	1	1	0	<100	0	1	1.83333	1	12.63	103	0.343741
77	1	1	1	0	0	0	0	1	1	0	0	0	0	1	0	0	0	1	0	0	0	<100	0	0	36	0	36	102	0.564297
79	0	1	0	1	0	0	0	0	0	0	0	1	0	0	0	0	1	1	1	0	0	<100	0	0	36	0	36	101	0.383615
82	1	1	0	0	0	0	0	1	1	1	1	1	1	0	0	0	1	0	1	0	0	<100	0	1	10.5333	0	36	100	0.342439
86	0	1	0	0	0	0	0	0	0	0	0	0	0	0	0	0	1	0	1	0	0	<100	0	0	36	0	36	98	0.744227
87	1	1	1	0	0	0	0	0	0	0	0	0	0	0	0	0	0	0	0	0	0	<100	0	0	36	0	36	96	0.617645
88	0	1	1	0	1	1	1	0	0	0	0	0	0	0	0	0	1	0	0	0	0	<100	0	0	36	0	36	94	0.36368
90	0	1	0	1	0	0	0	1	1	1	1	1	1	0	0	0	0	0	0	1	0	<100	0	1	21.3	0	36	91	0.417913
92	1	1	0	0	0	0	0	1	0	0	0	1	0	0	0	0	1	0	0	0	0	<100	0	0	36	0	36	89	0.244921
96	1	0	0	1	0	0	1	1	0	1	0	1	0	0	0	0	1	1	0	0	0	<100	0	0	36	0	36	87	0.0914976
98	1	1	0	0	1	0	0	0	0	1	0	1	0	0	0	1	0	0	0	0	0	<100	0	1	9	0	36	86	0.168287
99	1	1	0	0	0	0	0	0	0	0	0	0	0	0	0	0	0	0	1	0	0	<100	0	0	36	0	36	84	0.914789
100	1	1	0	1	0	0	1	1	1	0	0	1	1	1	0	0	1	0	1	0	0	<100	0	0	36	0	36	82	0.498159
101	0	1	1	0	0	0	1	0	1	1	0	0	1	1	0	0	1	0	1	0	0	<100	0	1	3.76667	0	36	79	0.409352
102	0	1	1	0	0	0	0	0	0	0	0	0	0	0	0	0	0	1	0	0	0	<100	0	0	36	0	36	77	0.641123
103	1	1	0	1	0	0	0	1	0	0	0	0	0	0	1	0	0	0	0	0	0	<100	0	1	10.8333	0	36	76	0.90909
105	1	1	0	0	0	1	1	0	0	0	0	1	0	0	0	0	1	0	0	0	0	<100	0	0	36	0	36	73	0.223701
106	0	1	0	1	0	0	1	0	0	0	0	1	0	0	0	0	0	1	0	0	0	<100	0	0	36	0	36	65	0.439237
107	1	1	1	1	0	0	0	0	0	0	0	0	0	0	0	0	1	0	1	0	0	<100	0	0	36	0	36	64	0.512417
110	1	1	1	0	0	0	0	0	1	1	0	1	0	1	0	1	0	0	1	0	0	<100	0	0	36	0	36	60	0.107643
113	1	0	0	0	0	1	0	0	1	1	0	0	0	1	0	0	0	1	0	0	0	<100	0	0	36	0	36	54	0.489054
114	1	1	0	0	0	0	0	0	0	0	0	0	0	0	0	0	0	0	0	0	0	<100	0	0	36	0	36	53	0.791161
115	1	1	0	0	0	0	0	0	1	1	0	0	1	1	0	0	1	0	0	1	0	<100	0	0	36	0	36	50	0.42586
117	1	1	0	1	0	0	0	0	0	1	0	1	1	0	1	0	1	1	1	1	0	<100	0	0	36	0	36	47	0.658998
118	1	1	0	1	1	1	1	1	0	0	0	0	0	0	0	1	0	1	0	0	0	28600000	1	1	4.33333	0	36	45	0.126245
119	1	0	1	0	1	1	1	0	0	1	0	0	0	0	0	0	0	1	0	0	0	<100	0	0	36	0	36	44	0.444331
122	1	1	0	1	1	0	0	0	0	0	0	0	0	0	0	0	0	1	1	0	0	575000000	1	1	17.8333	0	36	43	0.323852
124	0	1	0	0	0	1	0	0	1	1	0	0	1	1	0	0	1	1	0	0	0	<100	0	0	36	0	36	41	0.454851
127	1	1	1	0	1	1	1	0	0	0	0	0	0	0	0	0	0	1	0	0	0	<100	0	1	28.2667	0	36	38	0.699886
128	0	1	0	0	0	0	1	1	0	0	0	0	0	0	0	0	1	1	0	0	0	<100	0	0	36	0	36	37	0.602966
129	1	1	0	0	0	0	0	0	1	1	0	1	0	1	0	0	0	1	1	0	0	<100	0	1	3.1	1	36	36	0.383617
133	1	1	0	0	0	0	0	1	0	0	0	0	0	0	0	0	1	1	0	0	0	<100	0	0	36	0	36	33	0.611055
136	0	0	0	0	0	1	1	0	0	0	0	0	0	0	0	1	0	1	0	0	0	<100	0	0	36	0	36	32	0.669522
138	0	1	0	0	1	0	0	0	0	1	0	0	0	0	0	0	1	0	0	0	0	<100	0	1	3.53333	1	36	31	0.323313
139	0	1	1	0	0	0	0	0	0	1	0	0	0	0	0	0	1	0	0	0	0	<100	0	0	36	0	36	30	0.16095
143	0	0	1	0	1	1	1	0	0	0	0	0	0	0	0	0	1	1	0	0	0	<100	0	0	36	0	36	28	0.330954
145	1	1	0	0	0	0	0	0	0	0	0	0	0	0	0	0	0	0	0	0	0	<100	0	0	36	0	36	26	0.791161
146	1	0	0	1	0	0	0	0	0	0	0	0	0	0	0	0	0	0	0	0	0	<100	0	0	36	0	36	24	0.715208
147	1	1	1	0	0	0	0	0	0	0	0	1	0	0	0	0	0	0	0	0	0	<100	0	1	29.6667	0	36	23	0.269454
149	0	1	1	0	0	0	0	1	0	0	0	0	0	0	0	0	1	0	0	1	0	<100	0	1	14.4333	1	36	19	0.430923
152	1	1	1	0	0	1	1	1	0	0	0	0	0	0	0	0	0	0	0	0	0	<100	0	0	36	0	36	14	0.733118
153	0	1	1	0	0	0	0	0	0	0	0	0	0	0	0	1	0	1	0	0	0	<100	0	1	19.1333	0	36	12	0.473145
154	0	1	1	1	0	1	0	0	0	1	0	0	0	0	0	1	1	0	0	0	0	<100	0	0	36	0	36	11	0.0940861
160	1	1	1	0	0	0	0	0	0	0	0	0	0	0	0	0	0	1	0	0	0	<100	0	0	36	0	36	2	0.641123
